# Supplementary material for: Development of Stable Amino-Pyrimidine–Curcumin Analogs: Synthesis, Equilibria in Solution, and Potential Anti-Proliferative Activity
Source: Int J Mol Sci. 2023 Sep 11;24(18):13963. doi: 10.3390/ijms241813963 (PMC10531168; doi:10.3390/ijms241813963)
Supplement: Supplementary file 1 [file ijms-24-13963-s001.zip]

Archive with 1 entries (1 files):
- ijms-2573884-SI.pdf
